# Supplementary material for: An Exploratory Genomic and Transcriptomic Analysis Between Choloepus didactylus and Homo sapiens
Source: Genes (Basel). 2025 Feb 25;16(3):272. doi: 10.3390/genes16030272 (PMC11942560; doi:10.3390/genes16030272)
Supplement: Supplementary file 1 [file genes-16-00272-s001.zip]

Archive with 1 entries (1 files):
- genes-3477458-supplementary.pdf
